# Supplementary material for: Nanotopography Evaluation of NiTi Alloy Exposed to Artificial Saliva and Different Mouthwashes
Source: Materials (Basel). 2022 Dec 6;15(23):8705. doi: 10.3390/ma15238705 (PMC9739356; doi:10.3390/ma15238705)
Supplement: Supplementary file 1 [file materials-15-08705-s001.zip]

Archive with 1 entries (1 files):
- materials-2022672-supplementary.pdf
